# Supplementary material for: Modulation of Methacrylated Hyaluronic Acid Hydrogels Enables Their Use as 3D Cultured Model
Source: Gels. 2023 Oct 5;9(10):801. doi: 10.3390/gels9100801 (PMC10606912; doi:10.3390/gels9100801)
Supplement: Supplementary file 1 [file gels-09-00801-s001.zip]

Archive with 1 entries (1 files):
- gels-2597437-supplementary.pdf
